# Supplementary material for: Genomic analysis of Shiga toxin-producing Escherichia coli from patients and asymptomatic food handlers in Japan
Source: PLoS One. 2019 Nov 19;14(11):e0225340. doi: 10.1371/journal.pone.0225340 (PMC6863542; doi:10.1371/journal.pone.0225340)
Supplement: S1 Table — aSPATE: Serine protease autotransporters of Enterobacteriaceae. P values are shown only if P<0.05. (XLSX) [file pone.0225340.s002.xlsx]

## Sheet: S1 Table
			No. of isolates (%)
			Patient (n=38)	Carrier (n=27)	P	O157 (n=20)	non-O157 (n=45)	P
	Shiga-toxin pattern	stx1a	15 (39)	13 (48)		0	28 (62)	<0.001
		stx1c	0	2 (7)		0	2 (4)
		stx2a	1 (3)	2 (7)		1 (5)	4 (9)
		stx2c	8 (21)	1 (4)		8 (40)	1 (2)	<0.001
		stx2d	0	3 (11)		0	3 (7)
		stx2e	0	4 (15)	0.026	0	4 (9)
		stx1a+stx2a	11 (29)	1 (4)	0.01	9 (45)	3 (7)	<0.001
		stx1a+stx2c	0	1 (4)		1 (5)	0
	Adhesins	eae	38 (100)	9 (33)	<0.001	20 (100)	27 (60)	<0.001
		tir	37 (97)	9 (33)	<0.001	19 (95)	27 (60)	0.004
		espB	37 (97)	8 (30)	<0.001	20 (100)	25 (56)	<0.001
		iha	23 (61)	17 (63)		19 (95)	21 (47)	<0.001
		efa1	14 (37)	7 (26)		0	21 (47)	<0.001
		ehxA	35 (92)	17 (63)	0.005	19 (95)	33 (73)
		toxB	30 (79)	7 (26)	<0.001	19 (95)	18 (40)	<0.001
		astA	34 (89)	9 (33)	<0.001	20 (100)	23 (51)	<0.001
		subA	0	8 (30)	<0.001	0	8 (18)
		cdtB	0	3 (11)		0	3 (7)
		sta1	0	1 (4)		0	1 (2)
		senB	0	2 (7)		0	2 (4)
	Secretion system	espA	37 (97)	9 (33)	<0.001	19 (95)	27 (60)	0.004
		espF	19 (50)	9 (33)		6 (30)	22 (49)
		espI	2 (5)	0		0	2 (4)
		espJ	36 (95)	10 (37)	<0.001	19 (95)	27 (60)	0.004
		nleA	32 (84)	9 (33)	<0.001	20 (100)	21 (47)	<0.001
		nleB	38 (100)	7 (26)	<0.001	20 (100)	25 (56)	<0.001
		nleC	32 (84)	9 (33)	<0.001	19 (95)	22 (49)	<0.001
		etpD	17 (45)	2 (7)	0.002	18 (90)	1 (2)	<0.001
		cif	16 (42)	7 (26)		0	23 (51)	<0.001
		tccP	10 (26)	10 (37)		3 (15)	17 (38)
	SPATEs	espP	36 (95)	14 (52)	<0.001	20 (100)	30 (67)	0.003
		pic	1(3)	2 (7)		1 (5)	2 (4)
		sepA	0	1 (4)		0	1 (2)
	Colicins	cma	1 (3)	3 (11)		1 (5)	3 (7)
		cba	8 (21)	12 (44)		3 (15)	17 (38)
		celb	3 (8)	4 (15)		0	7 (16)
	Microcins	mcmA	4 (11)	2 (7)		0	6 (13)
		mchB	4 (11)	3 (11)		0	7 (16)
		mchC	4 (11)	3 (11)		0	7 (16)
		mchF	4 (11)	3 (11)		0	7 (16)
	Others	lpfA	18(47)	21 (78)	0.02	1 (5)	38 (84)	<0.001
		katP	34 (89)	9 (33)	<0.001	20 (100)	23 (51)	<0.001
		ireA	0	5 (19)	0.01	0	5 (11)
		gad	12 (32)	10 (37)		12 (60)	10 (22)	0.005
		iss	36 (95)	24 (89)		19 (95)	41 (91)
		CapU	0	1 (4)		0	1 (2)
