# Supplementary material for: Genomic analysis of Shiga toxin-producing Escherichia coli from patients and asymptomatic food handlers in Japan
Source: PLoS One. 2019 Nov 19;14(11):e0225340. doi: 10.1371/journal.pone.0225340 (PMC6863542; doi:10.1371/journal.pone.0225340)
Supplement: S2 Table — aSPATE: Serine protease autotransporters of Enterobacteriaceae. P values are shown only if P<0.05. (XLSX) [file pone.0225340.s003.xlsx]

## Sheet: S2 Table
			No. of isolates (%)
			Infants and small children (n=12)	Other age groups (n=26)	P
	Shiga-toxin pattern	stx1a	8 (67)	7 (27)	0.033
		stx2a	1 (8)	2 (8)
		stx2c	2 (17)	6 (23)
		stx2e	0	0
		stx1a+stx2a	1 (8)	10 (38)
	Adhesins	eae	12 (100)	26 (100)
		tir	12 (100)	25 (96)
		espB	11 (92)	26 (100)
		iha	4 (33)	19 (73)	0.033
		efa1	7 (58)	7 (27)
	Toxins	ehxA	12 (100)	23 (88)
		toxB	8 (67)	22 (85)
		astA	9 (75)	25 (96)
	Secretion system	espA	12 (100)	25 (96)
		espF	9 (75)	10 (38)
		espI	1 (8)	1 (4)
		espJ	11 (92)	25 (96)
		nleA	9 (75)	23 (88)
		nleB	12 (100)	26 (100)
		nleC	10 (83)	22 (85)
		etpD	2 (17)	15 (58)	0.034
		cif	8 (67)	8 (31)
		tccP	6 (50)	4 (15)	0.045
	SPATEsa	espP	10 (83)	26 (100)
		pic	0	1 (4)
	Colicins	cma	0	1 (4)
		cba	4 (33)	4 (15)
		celb	2 (17)	1 (4)
	Microcins	mcmA	3 (25)	1 (4)
		mchB	4 (25)	1 (4)
		mchC	5 (25)	1 (4)
		mchF	6 (25)	1 (4)
	Others	lpfA	10 (83)	8 (31)	0.004
		katP	11 (92)	23 (88)
		gad	1 (8)	11 (42)
		iss	12 (100)	24 (92)
